# Supplementary material for: PI3K/AKT/mTOR Signaling Pathway Is Required for JCPyV Infection in Primary Astrocytes
Source: Cells. 2021 Nov 18;10(11):3218. doi: 10.3390/cells10113218 (PMC8624856; doi:10.3390/cells10113218)
Supplement: Supplementary file 1 [file cells-10-03218-s001.zip]

Archive with 1 entries (1 files):
- cells-1434551-supplementary.xlsx
