# Supplementary material for: PI3K/AKT/mTOR Signaling Pathway Is Required for JCPyV Infection in Primary Astrocytes
Source: Cells. 2021 Nov 18;10(11):3218. doi: 10.3390/cells10113218 (PMC8624856; doi:10.3390/cells10113218)
Supplement: Supplementary file 1 [file cells-10-03218-s001.zip › cells-1434551-supplementary.xlsx]

## Sheet: Sheet1
Time Point	Cell Type	Gene Name	P Value	Log FC
24 hpi	NHAs	PPP2R3B	0.0258403	1.09355
		COL6A2	0.0819927	1.04848
		MLST8	0.0761331	1.03103
		LAMA5	0.0588585	1.02258
		COL9A2	0.0535555	0.740535
		HRAS	0.0884278	0.700608
		IKBKG	0.0471986	0.698512
		GNG5	0.0569442	0.640301
		AKT1	0.0817578	0.589427
		STK11	0.0354802	0.581564
		PKN3	0.0954683	0.572755
		RXRA	0.0679497	0.561177
		RPTOR	0.0559296	0.550433
		NGF	0.0191892	0.523257
		MAP2K2	0.0844844	0.522506
		CSF1	0.0900403	0.491931
		PCK2	0.0878442	0.464583
		PIK3CD	0.0655174	0.408529
		EPHA2	0.0782384	0.373588
		ITGA11	0.060583	0.371959
		CDC37	0.0750814	0.36466
		PPP2R1A	0.0823415	0.357152
		RELA	0.0133242	0.326477
		IL4R	0.0616312	0.305409
		CREB3L1	0.0946555	0.212678
		LAMC1	0.0734476	-0.126146
		EIF4B	0.0931399	-0.132157
		EGFR	0.0759051	-0.133544
		CREB3L2	0.0701975	-0.134844
		PRKCA	0.0764313	-0.14737
		TSC1	0.091568	-0.149702
		FN1	0.0719563	-0.157441
		ITGA2	0.0854269	-0.162086
		RPS6KB1	0.0899275	-0.178704
		GSK3B	0.0514791	-0.183689
		RBL2	0.047138	-0.195229
		PIK3CA	0.0936348	-0.195485
		ATF2	0.0223747	-0.204054
		PKN2	0.0426963	-0.219379
		OSMR	0.0199307	-0.229932
		CREB5	0.0674621	-0.243018
		ITGAV	0.0461912	-0.244832
		SOS1	0.0300009	-0.245984
		PIK3R1	0.0103717	-0.275118
		EFNA5	0.0441058	-0.290843
		LAMC2	0.0788831	-0.303588
		BCL2L11	0.0285436	-0.31769
		PIK3AP1	0.0832979	-0.588696
		ITGA8	0.078627	-0.738495
24 hpi	SVGAs
		CCND2	0.0714348	1.46681
		ANGPT1	0.0741211	1.43508
		PDGFRA	0.0407955	0.734936
		MAGI2	0.0318213	0.717597
		LAMA2	0.03571	0.598454
		ITGA10	0.0983794	0.479496
		LAMA4	0.021571	0.330647
		PRKAA2	0.0767753	0.284575
		PPP2R5A	0.0172034	0.269361
		CREB1	0.0278827	0.26698
		RPS6	0.0275776	0.231287
		PPP2R1B	0.0646172	0.207642
		NRAS	0.0636604	0.197014
		PIK3CA	0.0937724	0.196351
		BRCA1	0.0959925	0.176328
		ATF2	0.0471386	0.170736
		YWHAB	0.0385075	0.166284
		EIF4E	0.0920811	0.166247
		PPP2CA	0.0876366	0.158752
		EIF4B	0.0722325	0.142948
		YWHAH	0.0965397	0.120593
		ATF4	0.0772893	0.116413
		PPP2R5C	0.0960065	0.113616
		PTK2	0.0950891	0.108129
		GRB2	0.0301328	-0.164359
		THBS1	0.0259015	-0.173136
		TNC	0.0304897	-0.186241
		TP53	0.0387784	-0.201712
		GNB1	0.00793352	-0.220652
		IKBKB	0.0320493	-0.222704
		IGF1R	0.00600561	-0.24557
		VEGFB	0.029741	-0.309441
		PPP2R5B	0.0219446	-0.311342
		PDPK1	0.000979141	-0.31871
		GYS1	0.0359508	-0.320428
		CREB3	0.00659534	-0.330476
		THBS3	0.0752263	-0.333988
		ITGB5	0.0213497	-0.335148
		BCL2L1	0.00533079	-0.346359
		DDIT4	0.0499236	-0.348872
		COL6A3	0.00789477	-0.351514
		FGFR1	0.0118431	-0.357419
		MYC	0.00329578	-0.374265
		CCND1	0.00128768	-0.378475
		ITGA5	0.00861277	-0.384597
		CDKN1A	0.0178478	-0.433705
		ITGA11	0.0140908	-0.439239
		PDGFRB	0.0140732	-0.458881
		CRTC2	0.0342078	-0.47498
		THBS2	0.00357447	-0.516481
		IL4R	0.00547872	-0.525499
		COL4A1	0.000315636	-0.54286
		RELA	0.000487496	-0.544639
		GNB3	0.0267187	-0.57191
		PGF	0.0379083	-0.580106
		CREB3L1	0.000510379	-0.581742
		IRS1	3.45228e-06	-0.589461
		EPOR	0.00529191	-0.601071
		ITGA7	0.017615	-0.616538
		CCND3	0.000624461	-0.636605
		PDGFA	0.00567016	-0.662949
		ERBB2	0.00944393	-0.673159
		PPP2R1A	0.00427569	-0.683428
		CDC37	0.00387164	-0.687499
		ATF6B	0.00595376	-0.711327
		PCK2	0.0068248	-0.726394
		G6PC3	0.00723175	-0.734017
		NGF	0.000988579	-0.764007
		PIK3CD	0.00172622	-0.84325
		ITGA3	0.00219628	-0.881892
		AKT2	0.00119821	-0.906059
		EIF4EBP1	0.029592	-0.906684
		LPAR2	0.0279636	-0.935011
		EPHA2	0.000345172	-1.01037
		MAP2K2	0.00413472	-1.01499
		RXRA	0.00407242	-1.02529
		NR4A1	0.0110151	-1.03585
		TSC2	0.00113689	-1.04622
		LAMB3	0.00086778	-1.06192
		CSF1	0.00326836	-1.06902
		GNG5	0.00337383	-1.08283
		RPS6KB2	0.00140411	-1.10508
		AKT1	0.00501512	-1.11821
		RPTOR	0.00146729	-1.1222
		COL4A2	0.000386812	-1.14705
		LAMB2	0.00378958	-1.14808
		IKBKG	0.00451462	-1.17914
		PKN1	0.00518873	-1.2556
		HRAS	0.00632282	-1.26099
		PKN3	0.00161076	-1.26747
		COL9A2	0.0106433	-1.27511
		STK11	0.000135432	-1.47105
		PPP2R3B	0.00308261	-1.58574
		FGFR4	0.000307052	-1.61809
		GNB2	0.00452028	-1.7426
		COL6A1	0.00185306	-1.75707
		COL1A1	0.000551268	-1.84078
		MLST8	0.0044752	-1.89144
		BAD	0.00386997	-1.8921
		COL6A2	0.00333761	-2.16838
		LAMA5	0.00190513	-2.26476
48 hpi	NHAs
		LAMA3	0.0946588	1.60575
		IL6R	0.075684	0.663273
		ANGPT1	0.082815	0.348706
		ITGA1	0.0365374	0.337137
		BRCA1	0.0253394	0.334219
		ITGA4	0.0200784	0.330072
		IFNAR1	0.031765	0.304081
		SOS1	0.0558925	0.303424
		PPP2R3A	0.0542716	0.290815
		AKT3	0.0188524	0.290722
		ITGAV	0.0726557	0.276527
		ITGB1	0.0960971	0.27526
		PIK3R1	0.0460297	0.274811
		GNB4	0.0330676	0.274251
		CDK6	0.0547368	0.269251
		PIK3CB	0.0746022	0.266794
		GSK3B	0.0382271	0.260678
		KRAS	0.046033	0.225872
		PPP2R5E	0.0949109	0.220448
		RPS6KB1	0.0900869	0.218896
		CREB1	0.0904429	0.211481
		FGF2	0.0869733	0.211292
		PTEN	0.0777771	0.204978
		TNC	0.0755152	-0.156771
		BCL2L1	0.0788334	-0.166159
		GNB5	0.0573778	-0.171345
		COL6A3	0.0697097	-0.187549
		PDGFRB	0.0759841	-0.212456
		ITGB5	0.0700802	-0.225961
		FGFR1	0.0721403	-0.248045
		GYS1	0.0515512	-0.263853
		CDK4	0.0955325	-0.269998
		CREB3L1	0.0894192	-0.273695
		VEGFA	0.0121751	-0.285923
		MAPK3	0.0793724	-0.292596
		COL4A1	0.0518245	-0.302012
		CREB3	0.0255623	-0.331031
		PPP2R5B	0.0416665	-0.350697
		ITGA5	0.0290557	-0.364723
		PPP2R1A	0.0850247	-0.379147
		PIK3CD	0.0587735	-0.39668
		ATF6B	0.0540085	-0.412466
		ITGA3	0.0607555	-0.446961
		ERBB2	0.0448185	-0.454761
		CRTC2	0.0153433	-0.455763
		IL4R	0.0366824	-0.474879
		TSC2	0.0459972	-0.476994
		ITGA7	0.0202966	-0.497855
		COL4A2	0.0540269	-0.517443
		EPHA2	0.0689106	-0.549132
		PCK2	0.0900983	-0.555282
		LAMB2	0.0389107	-0.574695
		PKN1	0.0790931	-0.577162
		MAP2K2	0.0695872	-0.627023
		GNG5	0.0278542	-0.688424
		IKBKG	0.0131524	-0.89722
		NR4A1	0.0185738	-0.954832
		LAMA5	0.0554362	-0.993502
48 hpi	SVGAs
		THBS3	0.0218379	0.368703
		CCND1	0.0423999	-0.220331
		GNG5	0.0610252	-0.523435
		TEK	0.0877675	-0.613634
		THBS4	0.0300942	-1.2306
96 hpi	NHAs
		ITGB3	0.0212368	3.42391
		IL6R	0.0861483	2.01757
		MLST8	0.0573534	1.14888
		LAMA1	0.0354772	1.05602
		COL6A2	0.0506021	1.03609
		IL7R	0.059436	1.02471
		CSF1	0.0452157	0.996165
		LAMA5	0.0630452	0.914364
		IKBKG	0.0769521	0.875039
		GNB2	0.0739987	0.83351
		HRAS	0.0222946	0.783096
		COL6A1	0.029008	0.758041
		COL9A2	0.0289316	0.730691
		RPS6KB2	0.0423989	0.684312
		COL1A1	0.0522737	0.672052
		EIF4EBP1	0.045211	0.660626
		PKN1	0.0866778	0.654159
		LPAR2	0.0156321	0.633368
		RPTOR	0.0165116	0.590576
		PCK2	0.0842782	0.54801
		RXRA	0.049461	0.531568
		SGK3	0.0178303	0.531519
		STK11	0.0470186	0.520156
		AKT1	0.0759036	0.517163
		EPOR	0.0539923	0.51166
		MAP2K2	0.067461	0.454791
		IL4R	0.0417207	0.44542
		LAMB2	0.0655645	0.445134
		TSC2	0.064979	0.400524
		COL4A2	0.0767594	0.39485
		CDC37	0.0280339	0.391994
		ITGA11	0.013568	0.355605
		CCND3	0.0716629	0.337642
		ATF6B	0.0677513	0.321646
		AKT2	0.0943363	0.277798
		GYS1	0.0759014	0.209818
		GRB2	0.060282	0.20261
		CREB3L1	0.0227055	0.202413
		ATF4	0.0824055	-0.137653
		PPP2CA	0.0890501	-0.140723
		PPP2CB	0.0658354	-0.142784
		PPP2R5D	0.0877306	-0.149387
		HSP90AB1	0.0738362	-0.153081
		F2R	0.0948949	-0.154206
		YWHAZ	0.083483	-0.165947
		RBL2	0.0772583	-0.174784
		LAMC1	0.0317377	-0.187776
		PDGFC	0.0472956	-0.189771
		ATF2	0.0576618	-0.194718
		PTK2	0.017101	-0.194719
		HSP90B1	0.0884663	-0.198573
		KRAS	0.0483078	-0.200198
		RPS6KB1	0.0371594	-0.202883
		RPS6	0.0908662	-0.204588
		PIK3CA	0.0596548	-0.208191
		GNB4	0.083799	-0.212578
		OSMR	0.0282708	-0.214074
		ITGB1	0.0584008	-0.216084
		ITGAV	0.0508401	-0.216545
		EIF4E	0.0409336	-0.216776
		MDM2	0.0322186	-0.218402
		FN1	0.0454635	-0.218887
		PPP2R3A	0.0652001	-0.223256
		BDNF	0.0531915	-0.232841
		PKN2	0.0568659	-0.244576
		EIF4B	0.0174371	-0.251653
		SOS1	0.0495743	-0.25517
		LPAR1	0.0143984	-0.263222
		PDGFRA	0.0795087	-0.272032
		FGF2	0.0277761	-0.305817
		PRKAA2	0.0599518	-0.307531
		ANGPT1	0.0285144	-0.389869
		KIT	0.033074	-1.73685
		IL6	0.0243815	-1.75143
		COL4A3	0.0154368	-3.73307
96 hpi	SVGAs
		CHRM2	0.0799854	1.83778
		GNB4	0.0142178	0.326826
		KITLG	0.0496512	0.307433
		ITGA2	0.0319173	0.287349
		JAK2	0.0253666	0.282761
		HSP90AA1	0.0116964	0.274603
		CREB1	0.0193185	0.273173
		PPP2R5E	0.0183455	0.266777
		EIF4E	0.0253987	0.243657
		HSP90B1	0.0478879	0.236688
		MDM2	0.0242119	0.236085
		KRAS	0.0238059	0.235048
		PKN2	0.0675923	0.230101
		PRKAA1	0.0814803	0.22109
		ITGAV	0.0513519	0.216136
		IFNAR1	0.038117	0.210761
		NRAS	0.0559155	0.204631
		ITGB1	0.0728493	0.202564
		YWHAZ	0.0446777	0.197823
		MCL1	0.047456	0.190354
		PPP2R2A	0.0545529	0.18736
		RPS6KB1	0.0505519	0.186352
		BRCA1	0.0990068	0.177495
		PPP2R1B	0.061186	0.171014
		YWHAQ	0.0912091	0.164766
		CHUK	0.0709639	0.164464
		PPP2R5C	0.0599254	0.15485
		RHEB	0.0808895	0.154394
		TP53	0.0659752	-0.133006
		GNB1	0.0486058	-0.141973
		TNC	0.0570441	-0.158599
		VEGFB	0.0584413	-0.184249
		PPP2R2D	0.0552667	-0.184417
		GYS1	0.0982162	-0.196484
		CREB3	0.0468851	-0.221444
		VEGFC	0.074749	-0.224127
		ITGA11	0.0634501	-0.231826
		FGFR1	0.0237681	-0.232904
		CDK4	0.0166164	-0.234431
		COL4A1	0.0344381	-0.256785
		PPP2R5B	0.0797339	-0.262956
		BCL2L1	0.0131411	-0.267268
		ITGB5	0.0152239	-0.27369
		THBS2	0.0770999	-0.292163
		CCND3	0.0971465	-0.300532
		ITGA5	0.0109767	-0.315946
		CDKN1A	0.0184202	-0.32339
		IRS1	0.00623895	-0.349815
		ITGA7	0.021047	-0.383265
		CRTC2	0.0390139	-0.391266
		PIK3CD	0.0522308	-0.397641
		PDGFRB	0.00764555	-0.404792
		MYC	0.0136672	-0.411007
		CREB3L1	0.000263122	-0.425999
		ERBB2	0.0152969	-0.453244
		CDC37	0.0136862	-0.453501
		GNB3	0.0332057	-0.477874
		ATF6B	0.00877725	-0.507867
		RELA	0.00666211	-0.508566
		RXRA	0.0565517	-0.514646
		PPP2R1A	0.00702774	-0.529037
		G6PC3	0.0138444	-0.530736
		NR4A1	0.0522768	-0.536607
		ITGA3	0.0182879	-0.545867
		AKT2	0.00340586	-0.566792
		COL4A2	0.0155606	-0.572483
		MAPK3	0.00352631	-0.594032
		AKT1	0.0381303	-0.626887
		TSC2	0.00833079	-0.6339
		STK11	0.02054	-0.634405
		MAP2K2	0.016958	-0.634869
		COL1A2	0.0398716	-0.635941
		NGF	0.00718259	-0.637934
		LPAR2	0.0109863	-0.664053
		EPHA2	0.00628596	-0.690058
		RPS6KB2	0.0325859	-0.699929
		RPTOR	0.00669823	-0.708839
		LAMB2	0.00799983	-0.714873
		PKN1	0.0559995	-0.734662
		EIF4EBP1	0.022284	-0.773534
		PKN3	0.0383162	-0.80721
		HRAS	0.00992228	-0.888808
		PPP2R3B	0.0326811	-0.911837
		COL6A1	0.0139212	-0.912651
		COL1A1	0.0112213	-0.953219
		GNB2	0.0290667	-1.04536
		COL6A2	0.0427792	-1.10856
		MLST8	0.0539008	-1.11283
		BAD	0.0226873	-1.15546
		FGFR4	0.0349445	-1.17715
		LAMA5	0.0164386	-1.25428
